# Supplementary material for: Exploring Blastocystis genetic diversity in rural schoolchildren from Colombia using next-generation amplicon sequencing reveals significant associations between contact with animals and infection risk
Source: Parasitol Res. 2023 May 9;122(7):1451–62. doi: 10.1007/s00436-023-07841-3 (PMC10276097; doi:10.1007/s00436-023-07841-3)
Supplement: Supplementary file 1 — Supplementary file1 (XLSX 20 KB) [file 436_2023_7841_MOESM1_ESM.xlsx]

## Sheet: Metadata
id	sex	age_round	school	monthly_income	pph	floor_material	aqueduct_service	toilet_location	animals_enter_house_dogs	animals_enter_house_cats	animals_enter_house_chickens	handwashing_before_consuming_food	diarrhea_within_15days	stomach_pain_within_15days	nausea_within_15days	vomiting_within_15days	blasto_NGS	ST1	ST2	ST3	Mix STs
N01	M	6	Naranjal	below_500k	6	cement_or_tile	0	outside	1	1	1	sometimes	0	1	0	0	1	0	0	1	0
N02	M	10	Naranjal	500k_to_1000k	5	cement_or_tile	0	outside	1	0	1	sometimes	1	1	1	1	0	0	0	0	0
N03	M	12	Naranjal	below_500k	6	cement_or_tile	0	outside	1	1	1	sometimes	0	0	0	0	1	1	0	0	0
N04	F	8	Naranjal	500k_to_1000k	5	cement_or_tile	0	outside	1	0	1	sometimes	0	1	0	0	0	0	0	0	0
N05	F	12	Naranjal	below_500k	6	cement_or_tile	0	outside	1	1	1	sometimes	0	1	0	0	1	1	1	0	1
N06	M	11	Naranjal	500k_to_1000k	5	cement_or_tile	0	outside	1	0	1	sometimes	0	0	0	0	0	0	0	0	0
N08	F	10	Naranjal	below_500k	4	cement_or_tile	0	peridomicile	1	1	1	always	0	0	0	0	1	1	0	1	1
N11	M	10	Naranjal	500k_to_1000k	4	cement_or_tile	0	inside	1	1	1	always	0	1	0	1	1	0	1	0	0
N12	M	11	Naranjal	above_1000k	≤ 3	cement_or_tile	1	outside	1	0	0	sometimes	0	0	0	0	1	0	0	1	0
P01	F	8	Pantanos	below_500k	6	cement_or_tile	1	inside	1	1	1	always	0	1	0	0	0	0	0	0	0
P02	M	6	Pantanos	below_500k	6	earth	1	inside	1	0	1	always	0	1	1	1	1	0	0	1	0
P03	M	6	Pantanos	below_500k	≥7	earth	1	peridomicile	1	1	1	sometimes	0	0	0	0	1	0	1	0	0
P04	F	7	Pantanos	below_500k	≥7	earth	1	inside	1	1	0	always	0	1	0	0	1	1	1	0	1
P05	F	8	Pantanos	below_500k	4	earth	1	outside	1	1	1	always	0	1	1	1	1	0	0	1	0
P06	M	6	Pantanos	below_500k	≤ 3	cement_or_tile	1	peridomicile	0	1	1	always	0	1	1	1	0	0	0	0	0
P07	F	8	Pantanos	below_500k	6	earth	1	inside	1	0	1	always	0	0	0	0	1	0	0	1	0
P08	M	10	Pantanos	below_500k	6	cement_or_tile	1	inside	1	1	1	always	0	0	0	0	1	0	0	1	0
P09	M	8	Pantanos	below_500k	4	cement_or_tile	1	outside	0	1	1	sometimes	0	1	1	0	1	1	0	0	0
P10	F	9	Pantanos	below_500k	≥7	earth	1	inside	1	1	0	always	0	1	0	0	1	1	1	0	1
P11	M	13	Pantanos	below_500k	≥7	cement_or_tile	1	peridomicile	1	1	1	always	0	0	1	0	1	1	0	0	0
P12	M	9	Pantanos	below_500k	6	earth	0	peridomicile	1	0	0	always	0	0	0	0	0	0	0	0	0
P13	M	6	Pantanos	below_500k	6	earth	0	peridomicile	1	0	0	always	0	0	0	0	1	1	0	0	0
P14	F	10	Pantanos	below_500k	6	earth	1	inside	1	0	1	always	0	1	0	0	1	0	0	1	0
P15	M	10	Pantanos	below_500k	6	earth	1	inside	1	0	1	always	1	1	1	1	1	0	0	1	0
P16	F	7	Pantanos	below_500k	6	cement_or_tile	1	inside	1	1	1	always	0	1	1	0	1	1	0	0	0
P17	M	10	Pantanos	below_500k	≤ 3	cement_or_tile	0	inside	1	0	1	always	1	1	0	0	1	0	0	1	0
P18	M	4	Pantanos	below_500k	≤ 3	cement_or_tile	0	inside	1	0	1	always	1	1	1	1	1	1	0	0	0
P19	F	10	Pantanos	below_500k	≤ 3	cement_or_tile	1	inside	0	1	0	always	0	1	0	0	0	0	0	0	0
P20	F	8	Pantanos	below_500k	4	cement_or_tile	0	inside	1	0	1	sometimes	0	1	1	0	0	0	0	0	0
P21	F	6	Pantanos	below_500k	6	cement_or_tile	1	outside	1	0	1	always	0	1	0	0	1	1	0	1	1
P22	M	6	Pantanos	500k_to_1000k	6	cement_or_tile	1	inside	1	0	1	always	0	0	0	0	1	0	1	0	0
P23	M	9	Pantanos	below_500k	≥7	earth	0	peridomicile	0	0	0	sometimes	0	0	0	0	1	0	1	0	0
P24	F	7	Pantanos	below_500k	≥7	earth	0	peridomicile	0	0	0	sometimes	0	1	0	0	1	0	1	0	0
P25	M	9	Pantanos	below_500k	5	cement_or_tile	1	outside	1	1	1	sometimes	0	1	0	0	1	1	0	1	1
P26	M	11	Pantanos	below_500k	5	cement_or_tile	1	outside	1	1	1	always	1	1	1	0	1	1	1	1	1
P27	F	7	Pantanos	below_500k	6	cement_or_tile	1	inside	1	0	1	always	0	0	0	0	1	0	1	0	0
P28	M	11	Pantanos	below_500k	4	cement_or_tile	1	inside	0	1	0	sometimes	1	1	1	0	1	0	1	1	1
P29	F	8	Pantanos	below_500k	4	cement_or_tile	1	inside	0	1	0	sometimes	0	1	1	0	1	0	1	0	0
P30	F	7	Pantanos	below_500k	5	cement_or_tile	1	inside	1	1	0	always	0	0	0	0	1	1	0	1	1
P31	M	6	Pantanos	below_500k	5	cement_or_tile	1	inside	1	1	0	always	0	0	0	0	1	1	0	1	1
P32	M	13	Pantanos	below_500k	5	cement_or_tile	1	peridomicile	1	0	1	always	1	0	1	0	1	1	0	1	1
T01	F	9	Naranjalito	below_500k	4	cement_or_tile	1	inside	1	0	1	always	0	0	0	0	0	0	0	0	0
T02	F	8	Naranjalito	500k_to_1000k	5	cement_or_tile	0	inside	1	1	1	never	0	1	1	0	0	0	0	0	0
T03	F	12	Naranjalito	500k_to_1000k	5	cement_or_tile	0	inside	1	1	1	never	0	0	0	0	1	1	0	1	1
T07	M	12	Naranjalito	below_500k	≥7	cement_or_tile	1	inside	1	0	0	always	0	0	0	0	1	0	1	0	0
T08	F	9	Naranjalito	below_500k	≥7	cement_or_tile	1	inside	1	0	0	always	0	0	0	0	1	1	1	0	1
T09	F	14	Naranjalito	below_500k	4	cement_or_tile	0	outside	1	1	1	sometimes	0	1	0	0	0	0	0	0	0
T10	M	14	Naranjalito	below_500k	4	cement_or_tile	1	inside	1	0	1	always	0	0	0	0	0	0	0	0	0
T11	F	11	Naranjalito	below_500k	≥7	cement_or_tile	1	inside	1	0	0	always	0	0	0	0	1	0	1	0	0
T12	F	12	Naranjalito	below_500k	≥7	cement_or_tile	1	inside	1	0	0	always	0	0	0	0	1	0	1	0	0
T14	F	8	Naranjalito	below_500k	≥7	cement_or_tile	1	inside	0	1	1	sometimes	0	1	1	1	1	0	1	0	1
T15	M	10	Naranjalito	below_500k	≥7	cement_or_tile	1	inside	0	1	1	sometimes	0	1	1	0	1	1	0	0	0
T17	M	14	Naranjalito	below_500k	≤ 3	cement_or_tile	1	peridomicile	1	1	1	sometimes	0	0	0	0	1	1	0	1	1
T20	M	16	Naranjalito	below_500k	≤ 3	cement_or_tile	1	peridomicile	1	1	1	sometimes	0	0	0	0	1	0	0	1	0
T21	M	7	Naranjalito	below_500k	≥7	cement_or_tile	0	outside	1	1	1	always	1	1	0	0	1	0	0	1	0
T22	F	7	Naranjalito	below_500k	≥7	cement_or_tile	0	outside	1	1	1	always	0	1	0	0	1	0	0	1	0
T23	F	10	Naranjalito	below_500k	≥7	cement_or_tile	0	outside	1	0	1	always	0	0	1	0	1	0	0	1	0
T24	F	11	Naranjalito	below_500k	≥7	cement_or_tile	0	outside	1	1	1	always	0	0	0	0	1	0	0	1	1
T25	M	14	Naranjalito	below_500k	≥7	cement_or_tile	0	outside	1	1	1	always	1	0	1	1	0	0	0	0	0
T27	F	7	Naranjalito	500k_to_1000k	4	cement_or_tile	1	peridomicile	1	1	0	always	0	0	0	0	1	1	0	1	1
T29	M	11	Naranjalito	below_500k	4	cement_or_tile	1	inside	1	1	1	always	0	1	0	0	0	0	0	0	0
T30	F	13	Naranjalito	below_500k	≤ 3	cement_or_tile	0	outside	1	1	1	sometimes	0	0	0	0	1	1	0	0	0
T31	F	9	Naranjalito	below_500k	4	cement_or_tile	0	outside	1	1	1	sometimes	0	0	0	0	1	0	1	0	0
T32	M	15	Naranjalito	below_500k	4	cement_or_tile	0	outside	1	1	1	sometimes	0	0	0	0	1	0	0	1	0
T33	F	6	Naranjalito	below_500k	≥7	cement_or_tile	1	peridomicile	1	0	1	sometimes	0	0	0	0	1	0	1	0	0
T34	M	9	Naranjalito	below_500k	≥7	cement_or_tile	1	peridomicile	1	0	1	sometimes	0	0	0	0	1	0	1	0	0
T35	F	13	Naranjalito	below_500k	≥7	cement_or_tile	1	peridomicile	1	0	1	sometimes	0	1	0	0	1	0	1	0	0
T36	M	9	Naranjalito	below_500k	≥7	cement_or_tile	1	inside	1	1	1	sometimes	0	1	1	0	0	0	0	0	0
T37	F	11	Naranjalito	below_500k	≥7	cement_or_tile	1	inside	1	1	1	sometimes	0	1	1	0	1	1	0	0	0
T38	F	12	Naranjalito	below_500k	≥7	cement_or_tile	1	inside	1	1	1	sometimes	0	0	0	0	1	0	1	0	0
T39	M	14	Naranjalito	below_500k	≥7	cement_or_tile	1	inside	1	1	1	sometimes	0	0	0	0	0	0	0	0	0
T40	M	7	Naranjalito	500k_to_1000k	≥7	cement_or_tile	1	outside	1	1	1	sometimes	0	1	1	1	0	0	0	0	0
T41	F	10	Naranjalito	500k_to_1000k	≥7	cement_or_tile	1	outside	1	1	1	sometimes	0	1	1	1	1	1	0	0	0
T42	F	7	Naranjalito	500k_to_1000k	6	cement_or_tile	1	inside	1	1	1	sometimes	0	1	1	0	0	0	0	0	0
T43	F	12	Naranjalito	500k_to_1000k	6	cement_or_tile	1	inside	1	1	1	sometimes	1	0	0	0	0	0	0	0	0
T44	M	9	Naranjalito	500k_to_1000k	4	cement_or_tile	1	inside	1	1	1	sometimes	0	1	0	0	1	1	0	0	0
T46	M	9	Naranjalito	below_500k	≥7	cement_or_tile	1	peridomicile	1	1	1	sometimes	0	1	1	0	1	0	1	0	0
T47	F	7	Naranjalito	below_500k	≥7	cement_or_tile	1	peridomicile	1	1	1	sometimes	0	1	1	0	1	0	1	0	0
T49	M	10	Naranjalito	below_500k	5	cement_or_tile	1	peridomicile	1	1	1	always	0	1	0	0	1	0	1	0	0
T50	M	12	Naranjalito	below_500k	5	cement_or_tile	1	peridomicile	1	1	1	always	0	0	0	0	0	0	0	0	0
T52	M	7	Naranjalito	below_500k	≤ 3	cement_or_tile	1	outside	1	1	1	always	0	0	0	0	0	0	0	0	0
T54	M	12	Naranjalito	below_500k	5	cement_or_tile	1	peridomicile	1	0	1	sometimes	1	1	1	0	0	0	0	0	0
T55	F	10	Naranjalito	500k_to_1000k	4	cement_or_tile	1	peridomicile	1	1	1	sometimes	1	1	0	0	1	0	1	0	0
T56	F	11	Naranjalito	500k_to_1000k	5	cement_or_tile	1	inside	1	0	0	sometimes	0	0	0	0	1	0	0	1	0
T57	M	12	Naranjalito	500k_to_1000k	5	cement_or_tile	1	inside	1	0	0	sometimes	0	0	0	0	0	0	0	0	0
T58	F	14	Naranjalito	500k_to_1000k	5	cement_or_tile	1	inside	1	0	0	sometimes	0	0	0	0	1	1	0	0	0
T60	M	10	Naranjalito	below_500k	4	cement_or_tile	1	peridomicile	1	1	1	always	0	0	1	0	0	0	0	0	0
T61	M	13	Naranjalito	below_500k	4	cement_or_tile	1	peridomicile	1	1	1	always	0	0	0	0	0	0	0	0	0
T62	F	5	Naranjalito	below_500k	4	cement_or_tile	1	inside	1	0	0	always	0	1	1	0	1	0	1	0	0
T63	F	10	Naranjalito	below_500k	4	cement_or_tile	1	inside	1	0	0	always	0	1	1	0	1	0	1	0	0
T64	F	12	Naranjalito	below_500k	≥7	cement_or_tile	1	inside	1	1	1	sometimes	0	1	1	0	1	0	1	0	0
T69	M	10	Naranjalito	500k_to_1000k	≥7	cement_or_tile	1	inside	1	1	0	sometimes	0	0	0	0	1	1	0	1	1
T72	F	6	Naranjalito	below_500k	4	cement_or_tile	1	peridomicile	1	1	0	sometimes	0	1	1	0	1	0	0	1	1
T75	M	11	Naranjalito	500k_to_1000k	5	cement_or_tile	1	peridomicile	1	1	1	never	0	0	0	0	1	0	0	1	1
T76	M	6	Naranjalito	500k_to_1000k	5	cement_or_tile	1	peridomicile	1	1	1	never	1	1	1	1	1	1	0	0	0
T78	F	7	Naranjalito	below_500k	≥7	cement_or_tile	1	inside	1	1	1	always	0	0	0	0	0	0	0	0	0
T79	F	5	Naranjalito	500k_to_1000k	≤ 3	cement_or_tile	1	inside	1	0	1	always	1	1	1	1	0	0	0	0	0
T80	M	7	Naranjalito	below_500k	≤ 3	cement_or_tile	1	inside	1	0	0	sometimes	0	0	0	0	1	0	1	0	0
																	71	28	30	30	20
