# Supplementary material for: Exploring Blastocystis genetic diversity in rural schoolchildren from Colombia using next-generation amplicon sequencing reveals significant associations between contact with animals and infection risk
Source: Parasitol Res. 2023 May 9;122(7):1451–62. doi: 10.1007/s00436-023-07841-3 (PMC10276097; doi:10.1007/s00436-023-07841-3)
Supplement: Supplementary file 2 — Supplementary file2 (XLSX 18 KB) [file 436_2023_7841_MOESM2_ESM.xlsx]

## Sheet: Supplementary Table 
U. Bosque ID	Subtypes identified by NGS (% of samples) (GenBank Accesion Number)
P02	ST3 (100%) (OP725923)
P03	ST2* (100%) (OP725926;OP725951)
P04	ST2* (70% ) (OP725955; OP725960); ST1 (30%) (OP725952)
P05	ST3 (100%) (OP725923)
P07	ST3 (100%) (OP725953)
P08	ST3 (100%) (OP725924)
P09	ST1 (100%) (OP725931)
P10	ST2* (80.9% ) (OP725927; OP725929); ST1 (19.1%) (OP725952)
P11	ST1*(100%) (OP725947; OP725967)
P13	ST1*(100%) (OP725941; OP725975)
P14	ST3 (100%) (OP725938)
P15	ST3 (100%) (OP725923)
P16	ST1 (100%) (OP725930)
P17	ST3 (100%) (OP725945)
P18	ST1 (100%) (OP725934)
P21	ST3 (67.9%) (OP725939); ST1 (32.1%)(OP725930)
P22	ST2 (100%) (OP725962; OP725926)
P23	ST2*(100%) (OP725926; OP725951)
P24	ST2*(100%) (OP725942; OP725927)
P25	ST3 (72.4%) (OP725923); ST1 (27.6%) (OP725941)
P26	ST3 (75%) (OP725923); ST1*(12.5%) (OP725941; OP725969); ST2 (12.5%) (OP725965)
P27	ST2 (100%) (OP725929; OP725926)
P28	ST3 (90%) (OP725923); ST2 (6.8%) (OP725966); ST4 (3.2%) (OP725970)
P29	ST2*(100%)(OP725929; OP725926)
P30	ST3 (82.1%) (OP725923); ST1 (17.9%)(OP725941)
P31	ST1 (95.5%) (OP725935); ST3 (5.5%)(OP725923)
P32	ST1 (99%) (OP725935); ST3 (1%)(OP725923)
N01	ST3 (100%) (OP725924)
N03	ST1*(100%) (OP725928; OP725971)
N05	ST1* (96.1% ) (OP725928; OP725971); ST2 (3.9%) (OP725958)
N08	ST1 (97.7%) (OP725934); ST3 (2.31%)(OP725923)
N11	ST2*(100%) (OP725944; OP725942)
N12	ST3 (100%) (OP725923)
T03	ST3 (90%) (OP725923); ST1 (10%) (OP725934)
T07	ST2 (100%) (OP725950)
T08	ST2* (81.2% ) (OP725927; OP725963); ST1 (8.8%) (OP725952)
T11	ST2*(100%) (OP725927; OP725937)
T12	ST2*(100%) (OP725927; OP725937)
T14	ST2* (83.3% ) (OP725929; OP725961); ST5 (16.7%) (OP725957)
T15	ST1 (100%) (OP725943)
T17	ST3 (97%) (OP725939); ST1 (3%) (OP725943)
T20	ST3 (100%) (OP725954)
T21	ST3 (100%) (OP725925)
T22	ST3 (100%) (OP725925)
T23	ST3 (100%) (OP725925)
T24	ST3 (99.4%) (OP725925); ST5 (0.6%) (OP725977)
T27	ST1 (99.7%) (OP725930); ST3 (0.3%) (OP725938)
T30	ST1*(100%) (OP725928; OP725964)
T31	ST2 (100%) (OP725956)
T32	ST3 (100%) (OP725923)
T33	ST2*(100%) (OP725942; OP725936)
T34	ST2 (100%) (OP725932)
T35	ST2 (100%) (OP725932)
T37	ST1 (100%) (OP725931)
T38	ST2*(100%) (OP725942; OP725936)
T41	ST1*(100%) (OP725949; OP725972)
T44	ST1 (100%) (OP725940)
T46	ST2*(100%) (OP725936; OP725937)
T47	ST2*(100%) (OP725936; OP725937)
T49	ST2*(100%) (OP725926; OP725963)
T55	ST2 (100%) (OP725927)
T56	ST3 (100%) (OP725946)
T58	ST1 (100%) (OP725948)
T62	ST2*(100%) (OP725951; OP725959; OP725958)
T63	ST2*(100%) (OP725944; OP725973)
T64	ST2 (100%) (OP725932)
T69	ST3 (98.1%) (OP725923); ST1 (1.9%) (OP725930)
T72	ST3 (97%) (OP725923); ST5 (3%) (OP725968)
T75	ST3 (98.7%) (OP725924); ST5 (1.3%) (OP725974)
T76	ST1 (100%) (OP725934)
T80	ST2*(100%) (OP725929; OP725954; OP725976)
* Indicates presence of intra-subtype variants.
